# Supplementary material for: Optimizing cyclopean stimuli for the evaluation of stereo vision by steady-state visual evoked potentials
Source: Doc Ophthalmol. 2025 Oct 17;152(1):47–63. doi: 10.1007/s10633-025-10059-6 (PMC12948872; doi:10.1007/s10633-025-10059-6)
Supplement: Supplementary file 4 — Supplementary file1 (TXT 7 KB) [file 10633_2025_10059_MOESM4_ESM.txt]

function [p, c_rad, f_rat, t2circ] = t2circ(xydata, varargin)
% t2circ - Hotelling's T² test for circular data (complex numbers)
%
% Performs either:
%   1) One-sample test against zero mean (single input)
%   2) Two-sample test between means of two datasets (two inputs)
%
% Inputs:
%   xydata - Input data (either):
%            - Complex vector (1D)
%            - 2-column matrix [real_part, imag_part]
%   varargin - Optional arguments:
%              - Second dataset (same format as xydata) for two-sample test
%              - Significance level (default: 0.01)
%
% Outputs:
%   p      - p-value of the test
%   c_rad  - Confidence radius
%   f_rat  - F-statistic value
%   t2circ - Structure with detailed results:
%            .F    - F-statistic
%            .df1  - Degrees of freedom (numerator)
%            .df2  - Degrees of freedom (denominator)
%            .p    - p-value
%            .sig  - Significance flag (1=significant)
%            .x1a  - Mean real part (sample 1)
%            .y1a  - Mean imag part (sample 1)
%            .x2a  - Mean real part (sample 2, if applicable)
%            .y2a  - Mean imag part (sample 2, if applicable)
%            .cf   - Confidence radius
%
% Example usage:
%   [p,ci,f,stats] = t2circ(randn(20,2));        % One-sample test
%   [p,ci,f,stats] = t2circ(data1, data2);       % Two-sample test
%   [p,ci,f,stats] = t2circ(data1, data2, 0.05); % Custom alpha

% Default significance level
DEFAULT_ALPHA = 0.01;
PValue = DEFAULT_ALPHA;

% Validate and format input data
xydata = validateInputData(xydata);

% Process optional arguments
if nargin == 2
    if isscalar(varargin{1}) % Second argument is alpha
        PValue = validateAlpha(varargin{1});
    else % Second argument is second dataset
        xydata2 = validateInputData(varargin{1});
    end
elseif nargin == 3 % Both second dataset and alpha provided
    xydata2 = validateInputData(varargin{1});
    PValue = validateAlpha(varargin{2});
elseif nargin > 3
    error('Too many input arguments. Maximum 3 allowed.');
end

% One-sample test calculations
n1 = size(xydata, 1);
if n1 > 1
    % Calculate means
    mean_real = mean(real(xydata));
    mean_imag = mean(imag(xydata));
    
    % Calculate variances (with Bessel's correction)
    var_real = var(real(xydata)) * (n1 - 1);
    var_imag = var(imag(xydata)) * (n1 - 1);
    total_var = var_real + var_imag;
    
    % Hotelling's T² statistic converted to F-statistic
    mean_magnitude_sq = mean_real^2 + mean_imag^2;
    F_stat = mean_magnitude_sq * (n1-1) * n1 / total_var;
    
    % Degrees of freedom
    df1 = 2;           % Numerator (2 dimensions)
    df2 = 2*n1 - 2;    % Denominator
    
    % Calculate p-value
    pval = F_cdf(F_stat, df1, df2);
    
    % Significance flag
    significant = pval <= PValue;
    
    % Critical F value for confidence radius
    F_crit = inverse_F_cdf(PValue, df1, df2);
    conf_radius = sqrt(F_crit * total_var / (n1*(n1-1)));
    
    % Store results
    t2circ.F = F_stat;
    t2circ.df1 = df1;
    t2circ.df2 = df2;
    t2circ.p = pval;
    t2circ.sig = significant;
    t2circ.x1a = mean_real;
    t2circ.y1a = mean_imag;
    t2circ.cf = conf_radius;
end

% Two-sample test calculations (if second dataset provided)
if exist("xydata2", "var")
    n2 = size(xydata2, 1);
    
    % Calculate means for second sample
    mean_real2 = mean(real(xydata2));
    mean_imag2 = mean(imag(xydata2));
    
    % Calculate variances for second sample
    var_real2 = var(real(xydata2)) * (n2 - 1);
    var_imag2 = var(imag(xydata2)) * (n2 - 1);
    total_var2 = var_real2 + var_imag2;
    
    % Difference between means
    mean_diff_sq = (mean_real - mean_real2)^2 + (mean_imag - mean_imag2)^2;
    
    % Two-sample F-statistic
    pooled_var = total_var + total_var2;
    F_stat = n1 * n2 * (n1 + n2 - 2) * mean_diff_sq / (pooled_var * (n1 + n2));
    
    % Degrees of freedom
    df1 = 2;               % Numerator
    df2 = 2*n1 + 2*n2 - 4; % Denominator
    
    % Calculate p-value
    pval = F_cdf(F_stat, df1, df2);
    significant = pval <= PValue;
    
    % Confidence radius for second sample (if n2 > 1)
    if n2 > 1
        F_crit2 = inverse_F_cdf(PValue, 2, 2*n2-2);
        conf_radius2 = sqrt(F_crit2 * total_var2 / n2);
    end
    
    % Store results
    t2circ.F = F_stat;
    t2circ.df1 = df1;
    t2circ.df2 = df2;
    t2circ.p = pval;
    t2circ.sig = significant;
    t2circ.x2a = mean_real2;
    t2circ.y2a = mean_imag2;
    t2circ.cf = conf_radius2;
end

% Prepare outputs
p = t2circ.p;
c_rad = t2circ.cf;
f_rat = t2circ.F;

end

%% Helper Functions

function data = validateInputData(data)
% VALIDATEINPUTDATA - Ensures input is properly formatted complex data
%
% Converts:
% - 2-column [real, imag] matrices to complex vectors
% - Ensures correct orientation
% - Validates data size and type

    % Check minimum sample size
    if numel(data) < 3
        warning(['Sample size too small (n <= 2). ', ...
                 'Results may not be reliable.']);
    end

    % Verify numeric input
    if ~isnumeric(data)
        error('Input data must be numeric (complex or real)');
    end

    % Transpose if needed (ensure samples are in rows)
    if size(data, 1) < size(data, 2)
        data = data';
    end

    % Convert real [x,y] data to complex
    if isreal(data)
        if size(data, 2) < 2
            error('Missing imaginary part for complex conversion');
        end
        if size(data, 2) > 2
            error('Too many dimensions. Input must be 2-column or complex vector');
        end
        data = complex(data(:,1), data(:,2));
    end
end

function alpha = validateAlpha(alpha)
% VALIDATEALPHA - Validates significance level input
    if ~isnumeric(alpha)
        error('Significance level must be numeric');
    end
    if ~isreal(alpha)
        error('Significance level must be a real number');
    end
    if alpha > 1 || alpha <= 0
        error('Significance level must be between 0 and 1');
    end
end

function p = F_cdf(f, df1, df2)
% F_CDF - Calculates p-value from F-distribution
% Equivalent to 1 - fcdf(f, df1, df2)
    p = betacdf(df2/(df2 + df1*f), df2/2, df1/2);
end

function F = inverse_F_cdf(p, df1, df2)
% INVERSE_F_CDF - Calculates critical F-value for given alpha
% Equivalent to finv(1-p, df1, df2)
    x = betainv(p, df2/2, df1/2);
    F = (df2/x - df2)/df1;
end
